# Supplementary material for: A Novel Biomass-Based Catalyst Composite Using Waste Chicken Eggshells and Avocado Seeds for Biolubricant Production: Synthesis Route, Catalytic Property Characterization, and Performance
Source: Molecules. 2025 Nov 3;30(21):4280. doi: 10.3390/molecules30214280 (PMC12609544; doi:10.3390/molecules30214280)
Supplement: Supplementary file 1 [file molecules-30-04280-s001.zip]

Archive with 1 entries (1 files):
- molecules-3847993-supplementary.pdf
